# Supplementary material for: Prevalence of Aphid-Transmitted Potyviruses in Pumpkin and Winter Squash in Georgia, USA
Source: Viruses. 2025 Feb 8;17(2):233. doi: 10.3390/v17020233 (PMC11860210; doi:10.3390/v17020233)
Supplement: Supplementary file 1 [file viruses-17-00233-s001.zip]

Archive with 1 entries (1 files):
- viruses-3417454-supplementary.pdf
